# Supplementary material for: Effect of PM2.5 Levels on Respiratory Pediatric ED Visits in a Semi-Urban Greek Peninsula
Source: Int J Environ Res Public Health. 2021 Jun 12;18(12):6384. doi: 10.3390/ijerph18126384 (PMC8296213; doi:10.3390/ijerph18126384)
Supplement: Supplementary file 1 [file ijerph-18-06384-s001.zip]

Archive with 1 entries (1 files):
- ijerph-1233305-supplementary.pdf
